# Supplementary material for: High-Performance Memristive Synapse Composed of Ferroelectric ZnVO-Based Schottky Junction
Source: Nanomaterials (Basel). 2024 Mar 11;14(6):506. doi: 10.3390/nano14060506 (PMC10974313; doi:10.3390/nano14060506)
Supplement: Supplementary file 1 [file nanomaterials-14-00506-s001.zip]

Archive with 1 entries (1 files):
- nanomaterials-2860456-supplementary.pdf
